# Supplementary material for: Exome and genome sequencing to unravel the precise breakpoints of partial trisomy 6q and partial Monosomy 2q
Source: BMC Pediatr. 2023 Nov 22;23:586. doi: 10.1186/s12887-023-04368-5 (PMC10664609; doi:10.1186/s12887-023-04368-5)
Supplement: Supplementary file 1 — Supplementary Material 1 [file 12887_2023_4368_MOESM1_ESM.xlsx]

## Sheet: Sheet5
Supplementary Table： The Protein-coding and OMIM Genes included in the CNVs
CNV	Protein-coding genes								OMIM genes
chr2:g.232963568_24305260del	ACKR3, AGAP1, AGXT, ANKMY1, ANO7, AQP12A, AQP12B, ARL4C, ASB1, ASB18, ATG16L1, ATG4B, BOK, CAPN10, COL6A3, COPS8, COPS9, CROCC2, D2HGDH, DGKD, DTYMK, DUSP28, ERFE, ESPNL, FAM240C, FARP2, GAL3ST2, GBX2, GPC1, GPR35, HDAC4, HDLBP, HES6, HJURP, ILKAP, ING5, INPP5D, IQCA1, KIF1A, KLHL30, LRRFIP1, MAB21L4, MLPH, MROH2A, MTERF4, NDUFA10, NEU2, NEU4, NGEF, OR6B2, OR6B3, OTOS, PASK, PDCD1, PER2, PPP1R7, …								74,ACKR3, AGAP1, AGXT, ANO7, AQP12A, ARL4C, ASB1, ATG16L1, ATG4B, BOK, CAPN10, COL6A3, COPS8, COPS9, D2HGDH, DGKD, DTYMK, ERFE, ESPNL, FARP2, GAL3ST2, GBX2, GPC1, GPR35, HDAC4, HDLBP, HES6, HJURP, ILKAP, ING5, INPP5D, KIF1A, LRRFIP1, MIR149, MLPH, MTERF4, NDUFA10, NEU2, NEU4, NGEF, OR6B2, OTOS, PASK, PDCD1, PER2, PPP1R7, PRLH, RAB17, RAMP1, RNPEPL1, SAG, SCLY, SCARNA5, SCARNA6, SEPTIN2, SH3BP4, S…
chr6:g.158730978_170930050dup	ACAT2，AFDN，AGPAT4，C6orf118，C6orf120，CCR6，CEP43，DACT2，DLL1，DYNLT2，ERMARD，EZR，FAM120B，FNDC1，FRMD1，GPR31，IGF2R，KIF25，LPA，MAP3K4，MAS1，MPC1，MRPL18，PACRG，PDCD2，PDE10A，PHF10，PLG，PNLDC1，PRKN，PRR18，PSMB1，QKI，RAMACL，RNASET2，RPS6KA2，RSPH3，SFT2D1，SLC22A1，SLC22A2，SLC22A3，SMOC2，SOD2，SYTL3，TAGAP，TBP，TBXT，TCP1，THBS2，TTLL2，UNC93A，WDR27，WTAP								49ACAT2，AFDN，AGPAT4，AIRN,C6orf120，CAHM，CCR6，CEP43，DACT2，DLL1，DYNLT2，ERMARD，EZR，FAM120B，FNDC1，GPR31，IGF2R，KIF25，LPA，MAP3K4，LPAL2, MAS1，MPC1，MRPL18，PACRG，PDCD2，PDE10A，PHF10，PLG，PNLDC1，PRKN，PSMB1，QKI，RNASET2，RPS6KA2，RSPH3，SLC22A1，SLC22A2，SLC22A3，SMOC2，SOD2，TAGAP，TBP，TBXT，TCP1，TCP10L3,THBS2，UNC93A，WTAP
